# Supplementary material for: Environmental DNA revealed the fish community of Hokkaido Island, Japan, after invasion by rainbow trout
Source: Biodivers Data J. 2020 Oct 29;8:e56876. doi: 10.3897/BDJ.8.e56876 (PMC7644654; doi:10.3897/BDJ.8.e56876)
Supplement: Supplementary material 1 — Table S1 Results of eDNA metabarcoding for 16 sites from October 2018 to August 2019. [file bdj-08-e56876-s001.xlsx]

## Sheet: pnf29.spp.lat.csv_BI.csv
Table S1. Results of eDNA metabarcoding for 16 sites from October 2018 to August 2019. Total number of species per site is shown numerically and the presence/absence is indicated by 1/0, respectively. Site abbreviations correspond to those in Figures.
			Petromyzontidae	Cyprinidae	Cyprinidae	Cyprinidae	Cyprinidae	Cyprinidae	Acheilognathidae	Leuciscidae	Leuciscidae	Leuciscidae	Leuciscidae	Cobitidae	Cobitidae	Nemacheilidae	Silridae	Salmonidae	Salmonidae	Salmonidae	Salmonidae	Salmonidae	Salmonidae	Gasterosteidae	Adrianichthyidae	Cottidae	Gobiidae
Site abbreviation	Site Name	Total number of species	Lethenteron sp.	Cyprinus carpio	Carassius cuvieri	Carassius sp.	Pseudorasbora parva	Gnathopogon caerulescens	Tanakia lanceolata	Rhynchocypris percnurus	Rhynchocypris lagowskii	Pseudaspius sachalinensis	Pseudaspius hakonensis	Misgurnus anguillicaudatus	Paramisgurnus dabryanus	Barbatula barbatula	Silurus asotus	Parahucho perryi	Salvelinus leucomaenis leucomaenis	Salvelinus malma krascheninnikova	Oncorhynchus mykiss	Oncorhynchus keta	Oncorhynchus masou	Pungitius sp.	Oryzias sp.	Cottus nozawae	Rhinogobius sp.
	The author and year of publication			Linnaeus, 1758	Temminck & Schlegel, 1846		Temminck & Schlegel, 1846	Sauvage, 1883	Temminck & Schlegel, 1846	Pallas, 1814	Dybowski, 1869	Nikolskii, 1889	Günther, 1877	Cantor, 1842	Dabry de Thiersant, 1872	Linnaeus, 1758	Linnaeus, 1758	Brevoort, 1856	Pallas, 1814	Taranetz, 1933	Walbaum, 1792	Walbaum, 1792	Brevoort, 1856			Snyder, 1911
A	Main stream of Ishikari River just before the mouth of Masutori River	16	0	1	0	1	0	0	0	1	0	1	1	1	0	1	1	0	1	1	1	1	1	1	0	1	1
B	Mouth of Masutori River just before the confluence with the Ishikari River	11	0	1	1	0	0	0	0	0	0	1	0	1	0	1	1	0	1	0	1	0	1	0	1	1	0
C	Mouth of Osarappe River	15	0	1	1	1	1	0	0	1	0	1	1	1	0	1	0	0	1	0	1	1	1	1	0	1	0
D	Mouth of Biei River just before the confluence with the Chubetsu River	16	1	1	1	0	1	0	1	0	0	1	1	1	1	1	1	0	1	0	1	1	1	0	0	1	0
E	Main stream of Chubetsu River just before the mouth of Biei River	14	0	0	1	1	0	0	0	1	0	1	1	1	0	1	0	0	0	1	1	1	1	1	1	1	0
F	Asahi-bashi Bridge	20	1	1	1	1	1	1	0	1	1	1	1	1	0	1	0	0	1	1	1	1	1	1	0	1	1
G	Mouth of Pon River just before the confluence with the Chubetsu River	14	1	1	0	1	0	0	0	1	0	1	1	1	0	1	0	1	1	0	1	0	1	1	0	1	0
H	Main stream of Chubetsu River just before the mouth of Pon River	13	0	1	0	0	1	0	0	0	0	1	1	1	0	1	0	0	1	0	1	1	1	1	0	1	1
I	Nagayama-bashi Bridge	14	0	1	1	1	0	1	0	0	0	1	1	1	0	1	0	1	0	1	1	1	1	0	0	1	0
J	Outlet of Chuvetsu Reservoir	13	0	1	1	0	0	0	0	0	0	1	0	1	1	1	1	0	0	1	1	1	1	1	0	1	0
K	Southwest inlet of Chuvetsu Reservoir	14	0	1	1	1	1	0	0	0	0	1	1	1	0	1	0	0	1	1	1	1	1	0	0	1	0
L	Nokanan River	12	0	1	1	0	0	0	0	0	0	1	1	1	0	1	0	0	1	1	1	0	1	1	0	1	0
M	South inlet of Chuvetsu Reservoir	12	0	0	0	0	1	0	0	0	0	1	1	1	0	1	0	0	1	1	1	1	1	1	0	1	0
N	Mouth of Piukenai River	11	0	1	0	0	0	0	0	0	1	1	1	1	0	1	1	0	1	1	1	0	0	0	0	1	0
O	North inlet of Chuvetsu Reservoir	14	0	1	1	1	0	0	1	0	0	1	1	1	0	1	0	0	0	1	1	1	1	0	0	1	1
P	Mouth of Antaroma River	15	0	1	1	1	0	0	0	0	1	1	1	1	1	1	0	0	1	1	1	0	1	1	0	1	0
