# Supplementary material for: Environmental DNA revealed the fish community of Hokkaido Island, Japan, after invasion by rainbow trout
Source: Biodivers Data J. 2020 Oct 29;8:e56876. doi: 10.3897/BDJ.8.e56876 (PMC7644654; doi:10.3897/BDJ.8.e56876)
Supplement: Supplementary material 2 — Raw data of eDNA metabarcoding. [file bdj-08-e56876-s002.xlsx]

## Sheet: pnf29.full2.3.BDJ
Site	Year_Month	Lethenteron sp.	Lethenteron camtschaticum	Cyprinus carpio	Carassius cuvieri	Carassius spp.	Tanakia lanceolata	Acheilognathus rhombeus	Opsariichthys platypus	Rhynchocypris percnurus	Rhynchocypris lagowskii	Pseudaspius sachalinensis	Pseudaspius hakonensis	Pseudorasbora parva	Sarcocheilichthys variegatus microoculus	Gnathopogon caerulescens	Hemibarbus barbus	Misgurnus anguillicaudatus	Paramisgurnus dabryanus	Barbatula barbatula	Silurus asotus	Hypomesus olidus	Parahucho perryi	Salvelinus leucomaenis spp.	Salvelinus spp.	Oncorhynchus mykiss	Oncorhynchus spp.	Oncorhynchus masou spp.	Pungitius spp.	Oryzias latipes	Cottus nozawae	Tridentiger brevispinis	Rhinogobius spp.	Channa argus
Filtering blank	2018_10	0	0	0	0	7992	0	0	0	0	0	0	0	0	0	0	7178	0	0	6	0	0	0	0	0	0	0	0	0	0	0	0	0	0
Filtering blank	2018_11	0	0	0	0	0	0	0	0	0	0	0	0	0	0	0	0	0	0	0	0	0	0	0	0	3539	0	0	0	0	0	0	0	0
Filtering blank	2019_01	0	0	0	0	0	0	0	0	0	0	0	0	0	0	0	0	0	0	17	0	0	0	0	0	0	0	0	0	0	0	0	0	0
Filtering blank	2019_02	0	0	0	0	0	0	0	0	0	0	0	0	0	0	0	0	0	0	0	0	0	0	0	0	0	0	0	0	0	0	0	0	0
Filtering blank	2019_04	0	0	0	0	0	0	0	0	0	0	0	0	0	0	0	0	0	0	80	0	0	0	0	0	0	0	0	0	0	0	0	0	0
Filtering blank	2019_05	0	0	0	0	0	0	0	0	0	0	0	0	0	0	0	0	0	0	17	0	0	0	0	0	0	0	0	0	0	0	0	0	0
Filtering blank	2019_06	0	0	0	0	0	0	0	0	0	0	25	0	0	0	0	0	0	0	241	0	0	0	0	0	16	0	0	0	0	35	0	0	0
Filtering blank	2019_07	0	0	0	0	0	0	0	0	0	0	12	0	0	0	0	0	0	0	37	0	0	0	0	0	0	0	0	0	0	0	0	0	0
Filtering blank	2019_08	0	0	0	0	427	0	0	0	0	0	0	0	0	0	0	0	0	0	73	0	0	0	0	0	0	0	0	0	0	0	0	0	0
Filtering blank	2018_12	0	0	0	1126	995	0	0	0	0	303	0	0	0	0	0	0	0	0	0	0	0	0	0	0	0	0	0	0	0	0	0	0	0
Filtering blank	2019_03	0	0	0	0	0	0	0	0	0	0	0	0	0	0	0	0	0	0	0	0	0	0	0	0	0	0	0	0	0	0	0	0	0
PCR blank	2018_10	0	0	0	0	0	0	0	0	0	0	0	0	0	0	0	0	0	0	0	0	0	0	0	0	0	0	0	0	0	0	0	0	0
PCR blank	2018_11	0	0	0	0	0	0	0	0	0	0	0	0	0	0	0	0	0	0	0	0	0	0	0	0	0	0	0	0	0	0	0	0	0
PCR blank	2019_01	0	0	10814	0	0	0	0	0	0	0	0	0	0	0	0	0	0	0	14	0	0	0	0	0	0	0	0	0	0	0	0	0	0
PCR blank	2019_02	0	0	0	0	0	0	0	0	0	0	0	0	0	0	0	0	0	0	0	0	0	0	0	0	0	0	0	0	0	0	0	0	0
PCR blank	2018_12	0	0	0	0	0	0	0	0	0	0	0	0	0	0	0	0	0	0	0	0	0	0	0	0	0	0	0	0	0	0	0	0	0
PCR blank	2019_03	0	0	0	0	0	0	0	0	0	0	0	0	0	0	0	0	0	0	0	0	0	0	0	0	0	0	0	0	0	0	0	0	0
PCR blank	2019_04	0	0	0	0	0	0	0	0	0	0	0	0	0	0	0	0	0	0	61	0	0	0	0	0	0	0	0	0	0	0	0	0	0
PCR blank	2019_05	0	0	0	0	0	0	0	0	0	0	0	0	0	0	0	0	0	0	16	0	0	0	0	0	0	0	0	0	0	0	0	0	0
PCR blank	2019_06	0	0	0	0	0	0	0	0	0	0	20	0	0	0	0	0	0	0	128	0	0	0	0	0	0	0	0	0	0	18	0	0	0
PCR blank	2019_07	0	0	0	0	0	0	0	0	0	0	16	0	0	0	0	0	0	0	54	0	0	0	0	0	0	0	0	0	0	0	0	0	0
PCR blank	2019_08	0	0	0	0	0	0	0	0	0	0	0	0	0	0	0	0	0	0	30	0	0	0	0	0	0	0	0	0	0	16	0	0	0
A	2018_10	0	0	40	0	56	0	0	0	0	0	2308	592	0	0	0	0	51	0	7477	41	0	0	78	125	138	2379	736	138	0	1105	0	0	0
A	2018_11	0	0	0	0	0	0	0	0	0	0	12034	0	0	0	0	0	6219	0	30935	0	0	0	1257	0	1884	3706	3692	0	0	3113	0	0	0
A	2018_12	0	0	0	1009	0	0	0	0	0	0	0	0	0	0	0	0	0	0	1111	0	0	0	0	0	512	0	145	0	0	218	0	0	0
A	2019_04	0	0	0	0	0	0	0	0	0	0	1714	0	0	0	0	0	381	0	18713	0	0	0	1501	0	3939	0	517	493	0	1325	0	0	0
A	2019_06	0	0	0	0	0	0	0	0	0	0	17315	5088	0	0	0	0	0	0	25489	0	0	0	0	0	259	0	2056	0	0	24	0	0	0
A	2019_07	0	0	195	0	0	0	0	0	0	0	8361	2114	0	0	0	0	2144	0	32551	0	0	0	0	0	14	0	645	1184	0	44	0	0	0
A	2019_08	0	0	0	0	290	0	0	406	0	0	6870	2825	0	0	0	0	3258	0	33215	0	0	0	0	0	1299	0	3139	4748	0	16	0	0	0
A	2019_01	0	0	1825	0	0	0	0	0	0	0	356	0	0	0	0	0	1639	0	10405	0	0	0	2022	0	1206	1021	2125	0	0	2592	0	0	0
A	2019_02	0	0	0	0	0	0	0	0	0	0	1073	752	0	0	0	0	1015	0	9995	0	0	0	0	449	393	483	1387	0	0	1480	0	0	0
A	2019_03	0	0	0	0	338	0	0	0	303	0	2860	574	0	0	0	0	1564	0	7971	0	0	0	0	0	734	0	311	358	0	1077	0	284	0
A	2019_05	0	0	0	0	0	0	0	0	0	0	0	0	0	0	0	0	0	0	3786	0	0	0	0	0	0	0	0	0	0	0	0	0	0
B	2018_10	0	0	0	0	0	0	0	0	0	0	0	0	0	0	0	0	0	0	6499	0	0	0	78	0	440	0	8105	0	0	5343	0	0	0
B	2018_11	0	0	0	0	0	0	0	0	0	0	0	0	0	0	0	0	0	0	35624	0	0	0	0	0	3251	0	84837	0	0	197498	0	0	0
B	2018_12	0	0	0	1706	0	0	0	0	0	0	0	0	0	0	0	0	432	0	3976	0	0	0	0	0	0	0	0	0	0	0	0	0	0
B	2019_01	0	0	0	0	0	0	0	0	0	0	0	0	0	0	0	0	0	0	8837	0	0	0	0	0	6698	0	770	0	0	7323	0	0	0
B	2019_02	0	0	0	0	0	0	0	0	0	0	0	0	0	0	0	0	0	0	7124	0	0	0	0	0	5419	0	6526	0	0	44709	0	0	0
B	2019_04	0	0	0	0	0	0	0	0	0	0	0	0	0	0	0	0	0	0	37	0	0	0	0	0	5385	0	3050	0	0	24284	0	0	0
B	2019_06	0	0	0	0	0	0	0	0	0	0	39	0	0	0	0	0	0	0	16519	0	0	0	63	0	3646	0	15305	0	0	37694	0	0	0
B	2019_07	0	0	0	0	0	0	0	0	0	0	18	0	0	0	0	0	0	0	6943	0	0	0	0	0	5077	0	22150	0	0	26412	0	0	0
B	2019_08	0	0	3620	0	0	0	0	0	0	0	0	0	0	0	0	0	0	0	9660	1407	0	0	0	0	0	0	0	0	1845	38657	3439	0	0
B	2019_03	0	0	0	0	0	0	0	0	0	0	0	0	0	0	0	0	0	0	789	0	0	0	0	0	5730	0	3707	0	0	1432	0	0	0
B	2019_05	0	0	0	0	0	0	0	0	0	0	0	0	0	0	0	0	0	0	12579	0	0	0	0	0	558	0	988	0	0	5057	0	0	0
C	2018_10	0	0	0	0	2788	0	0	0	0	0	25898	1170	0	0	0	0	1475	0	45595	0	0	0	0	0	0	0	0	0	0	0	0	0	0
C	2018_11	0	0	0	0	0	0	0	0	0	0	4696	1877	0	0	0	0	5230	0	16393	0	0	0	0	0	0	1885	0	0	0	0	0	0	0
C	2018_12	0	0	0	6680	0	0	0	0	0	0	0	0	0	0	0	0	0	0	3483	0	0	0	0	0	0	0	0	0	0	0	0	0	0
C	2019_02	0	0	0	0	438	0	226	0	0	0	3156	1162	0	0	0	0	4403	0	9654	0	0	0	0	0	109	0	0	0	0	0	0	0	0
C	2019_03	0	0	50	0	110	0	0	0	17	0	925	598	0	0	0	0	2326	0	2678	0	0	0	156	0	0	0	0	0	0	98	0	0	0
C	2019_04	0	0	0	0	447	0	0	0	299	0	2515	380	0	0	0	0	3686	0	12872	0	0	0	0	0	0	0	790	319	0	913	0	0	0
C	2019_05	0	0	7720	0	0	0	0	0	0	0	987	0	0	0	0	0	4625	0	7273	0	0	0	0	0	0	0	0	0	0	0	0	0	0
C	2019_06	0	21	0	0	27	0	0	0	0	0	17899	670	0	0	0	0	319	0	8631	0	0	0	0	0	350	0	1086	27	0	135	0	0	0
C	2019_07	0	0	0	0	0	0	0	0	56	0	16389	1370	0	0	0	0	4114	0	23578	0	0	0	0	0	0	0	2719	416	0	327	0	0	0
C	2019_08	0	0	0	0	0	0	0	0	0	0	0	0	0	0	0	0	0	0	13255	0	0	0	422	0	4288	0	0	0	0	38245	0	0	0
C	2019_01	0	0	0	0	262	0	0	0	77	0	1064	0	116	0	0	0	1600	0	4973	0	0	0	34	0	0	0	0	0	0	0	0	0	0
D	2018_10	0	0	0	0	0	0	0	0	0	0	47721	0	0	0	0	0	0	0	41736	0	0	0	714	0	3397	3917	8582	0	0	3627	0	0	0
D	2018_11	173	0	0	0	0	0	0	0	0	0	340	0	0	0	0	0	122	0	45509	0	0	0	2907	0	0	0	16000	0	0	0	0	0	0
D	2019_01	0	0	3310	7477	0	3199	0	0	0	0	0	0	0	0	0	0	0	0	1128	0	0	0	0	0	0	0	0	0	0	0	0	0	0
D	2019_02	0	0	0	0	0	0	0	0	0	0	3340	0	0	0	0	0	0	0	9824	0	0	0	0	0	1161	0	1079	0	0	0	0	0	0
D	2019_03	0	0	0	0	0	0	0	0	0	0	175	0	0	0	0	0	582	0	7840	0	0	0	47	0	459	0	518	0	0	534	0	0	0
D	2019_05	0	0	5317	0	0	0	0	0	0	0	0	0	0	0	0	0	0	1457	19	0	0	0	0	0	0	0	0	0	0	0	0	0	0
D	2018_12	0	0	2956	0	0	0	0	0	0	0	0	0	1722	0	0	0	0	0	244	1565	0	0	0	0	0	0	0	0	0	0	0	0	0
D	2019_04	0	0	0	0	0	0	0	0	0	0	10	0	0	0	0	0	1273	0	18193	0	0	0	0	0	1185	0	2153	0	0	2310	0	0	0
D	2019_06	0	0	0	0	0	0	0	0	0	0	26767	1817	0	0	0	0	0	0	1754	0	0	0	0	0	0	0	1544	0	0	18	0	0	0
D	2019_07	0	0	0	0	0	0	0	0	0	0	36171	3639	0	0	0	0	128	0	9624	0	0	0	0	0	0	0	2840	0	0	0	0	0	0
D	2019_08	0	0	0	0	0	0	0	0	0	0	13	0	0	0	0	0	0	0	43	0	0	0	0	0	0	0	0	0	0	0	0	0	0
E	2018_10	0	0	0	0	0	0	0	0	0	0	9479	912	0	0	0	0	0	0	39306	0	0	0	0	0	2308	33837	2769	2046	0	4687	0	0	0
E	2018_11	0	0	0	0	730	0	0	0	0	0	10864	5199	0	0	0	0	2888	0	42825	0	0	0	0	0	2186	3330	1282	2782	0	12170	0	0	0
E	2019_01	0	0	2123	4531	4881	0	0	0	2102	0	3784	0	0	0	0	0	0	0	11426	0	0	0	0	0	433	458	0	1419	0	1658	0	0	0
E	2019_02	0	0	0	0	0	0	0	0	0	0	3685	0	0	0	0	0	933	0	34443	0	0	0	0	0	722	0	0	701	1263	3580	0	0	0
E	2019_03	0	0	0	0	0	0	0	0	0	0	2513	0	0	0	0	0	113	0	8342	0	0	0	0	0	326	0	0	669	0	433	0	0	0
E	2019_05	0	0	0	0	0	0	0	0	246	0	3617	404	0	0	0	0	301	0	34699	0	0	0	0	0	0	0	293	0	0	2946	0	0	0
E	2018_12	0	0	0	0	0	0	0	0	0	0	0	0	0	0	0	0	0	0	10636	0	0	0	0	1558	2813	0	0	0	0	0	0	0	0
E	2019_04	0	0	0	0	0	0	0	0	0	0	508	388	0	0	0	0	0	0	16799	0	0	0	0	0	0	0	0	0	0	0	0	0	0
E	2019_06	0	0	0	0	0	0	0	0	0	0	17008	8174	0	0	0	0	590	0	30878	0	0	0	0	0	1012	0	3464	2310	0	10443	0	0	0
E	2019_07	0	0	0	0	0	0	0	0	0	0	21819	979	0	0	0	0	36	0	44506	0	0	0	0	0	0	0	10741	3639	0	1273	0	0	0
E	2019_08	0	0	0	0	0	0	0	0	0	0	0	0	0	0	0	0	0	0	185	0	0	0	0	32	0	0	0	0	0	0	0	0	0
F	2018_10	0	0	288	0	390	0	0	0	0	0	68636	4529	0	0	0	0	1664	0	53740	0	17	0	1357	288	1678	3620	1266	1458	0	6482	0	0	0
F	2018_11	10	0	0	0	619	0	0	0	0	0	6151	2160	0	0	0	0	1554	0	19129	0	0	0	0	458	0	1870	1218	1947	0	1048	0	0	0
F	2018_12	0	0	0	2631	0	0	0	0	0	1547	0	0	0	0	0	0	0	0	4191	0	0	0	0	0	0	0	0	0	0	454	0	1515	0
F	2019_01	0	0	0	0	0	0	0	0	0	0	4434	1322	0	0	0	0	0	0	7890	0	0	0	0	0	1676	0	0	0	0	2578	0	0	0
F	2019_02	0	0	0	0	0	0	0	0	0	0	3580	2866	0	0	0	0	0	0	10720	0	0	0	0	0	902	0	1118	0	0	1609	0	0	0
F	2019_03	0	0	0	0	43	0	0	0	0	0	4646	824	0	0	99	0	766	0	6057	0	0	0	0	0	772	0	279	1980	0	298	0	0	0
F	2019_04	0	0	0	0	129	0	0	0	47	0	9674	3382	0	0	0	0	0	0	29411	0	0	0	0	0	4653	0	167	1045	0	2616	0	0	0
F	2019_05	0	0	0	0	0	0	0	0	0	0	7138	4766	0	0	81	0	856	0	18022	0	0	0	0	0	139	0	223	611	0	1325	0	137	0
F	2019_06	0	0	0	0	29	0	0	0	0	0	19278	4855	0	0	0	0	172	0	34715	0	0	0	0	0	1255	0	712	2714	0	866	0	0	0
F	2019_07	0	0	0	0	0	0	0	0	0	0	20537	5101	186	0	137	0	2907	0	30916	0	0	0	0	0	98	0	2999	4173	0	140	0	0	0
F	2019_08	0	0	0	0	0	0	0	0	0	0	0	0	0	0	0	0	0	0	26103	0	0	0	0	1201	7289	0	0	0	0	5139	0	0	0
G	2018_10	19	0	0	0	363	0	0	0	285	0	22663	2919	0	0	0	0	11552	0	169427	0	0	0	4545	0	132	0	25840	7503	0	0	0	0	0
G	2018_11	0	0	0	0	319	0	0	0	650	0	614	0	0	0	0	0	4734	0	16979	0	0	0	0	0	0	0	577	400	0	0	0	0	0
G	2019_01	0	0	0	0	345	0	0	0	0	0	659	0	0	0	0	0	1040	0	24276	0	0	0	428	0	835	0	1684	1379	0	0	0	0	0
G	2019_02	0	0	299	0	1231	0	0	0	0	0	490	0	0	0	0	0	4872	0	41484	0	0	0	143	0	213	0	1357	918	0	288	0	0	0
G	2018_12	0	0	24220	0	0	0	0	0	0	0	0	0	0	0	0	0	0	0	0	0	0	0	0	0	0	0	0	0	0	0	0	0	0
G	2019_04	0	0	0	0	0	0	0	0	0	0	0	0	0	0	0	0	1647	0	49167	0	0	0	0	0	0	0	344	2162	0	14	0	0	0
G	2019_06	0	0	0	0	0	0	0	0	0	0	17111	1969	0	0	0	0	2592	0	27002	0	0	0	0	0	12	0	5579	1512	0	52	0	0	0
G	2019_07	0	0	0	0	0	0	0	0	0	0	10885	1670	0	0	0	0	3214	0	32789	0	0	0	1093	0	0	0	9119	3643	0	0	0	0	0
G	2019_08	0	0	0	0	1652	0	0	0	0	0	175	6696	0	0	0	0	9159	0	78305	0	0	7275	0	0	2248	0	9366	0	0	18372	0	0	0
G	2019_03	0	0	0	0	176	0	0	0	0	0	27	0	0	0	0	0	646	0	9744	0	0	0	0	0	0	0	611	370	0	0	0	0	0
G	2019_05	0	0	0	0	1524	0	0	0	449	0	1585	0	0	0	0	0	735	0	23992	0	0	0	0	0	0	0	0	187	0	0	0	0	0
H	2018_10	0	0	0	0	0	0	0	0	0	0	3015	0	0	0	0	0	0	0	43307	0	0	0	0	0	9410	0	13614	2475	0	6211	0	0	0
H	2018_11	0	0	0	0	0	0	0	0	0	0	0	0	0	0	0	0	0	0	44318	0	0	0	0	0	0	0	0	0	0	0	0	0	0
H	2019_01	0	0	5956	0	0	0	0	0	0	0	0	0	0	0	0	0	0	0	14030	0	0	0	0	0	7094	0	1110	0	0	2484	0	966	0
H	2019_02	0	0	0	0	0	0	0	0	0	0	3151	0	0	0	0	0	0	0	20366	0	0	0	0	0	294	1990	811	0	0	3808	0	0	0
H	2018_12	0	0	17	0	0	0	0	0	0	0	0	0	0	0	0	0	101	0	738	0	0	0	94	0	190	0	0	0	0	0	0	0	0
H	2019_04	0	0	0	0	0	0	0	0	0	0	0	0	0	0	0	0	0	0	8930	0	0	0	0	0	0	0	0	1705	0	0	0	0	0
H	2019_06	0	0	0	0	0	0	0	0	0	0	9553	6552	0	0	0	0	732	0	34257	0	0	0	0	0	882	0	4683	1594	0	1192	0	0	0
H	2019_07	0	0	0	0	0	0	0	0	0	0	25315	443	0	0	0	0	1662	0	22035	0	0	0	0	0	4081	0	2429	1687	0	554	0	0	0
H	2019_08	0	0	1008	0	0	0	0	0	0	0	13171	3854	888	0	0	0	3052	0	18641	0	0	0	882	0	2460	0	0	2685	0	425	0	0	0
H	2019_03	0	0	0	0	0	0	0	0	0	0	0	0	0	0	0	0	0	0	4364	0	0	0	0	0	603	0	0	0	0	799	0	0	0
H	2019_05	0	0	0	0	0	0	0	0	0	0	2548	1557	0	0	0	1439	718	0	32991	0	0	0	0	0	1780	0	0	580	0	244	0	0	0
I	2018_10	0	0	0	0	0	0	0	0	0	0	6269	0	0	0	0	0	0	0	44687	0	0	0	0	0	0	51276	13468	0	0	22385	0	0	0
I	2018_11	0	0	0	0	0	0	0	0	0	0	0	0	0	0	0	0	0	0	2621	0	0	0	0	0	2495	0	0	0	0	3563	0	0	0
I	2018_12	0	0	0	4196	0	0	0	0	0	0	0	0	0	0	0	0	0	0	5159	0	0	0	0	0	0	1288	490	0	0	0	0	0	0
I	2019_01	0	0	0	0	11109	0	0	0	0	0	0	0	0	0	0	0	0	0	4648	0	0	0	0	0	0	0	0	0	0	7328	0	0	0
I	2019_02	0	0	0	0	0	0	0	0	0	0	0	0	0	0	0	0	66	0	5080	0	0	0	0	0	2301	0	0	0	0	1504	0	0	0
I	2019_03	0	0	0	0	0	0	0	0	0	0	0	128	0	0	10	0	769	0	2457	0	0	0	0	0	339	0	0	0	0	2120	0	0	0
I	2019_04	0	0	0	0	0	0	0	0	0	0	0	0	0	0	0	0	0	0	12488	0	0	0	0	0	0	0	0	0	0	0	0	0	0
I	2019_05	0	0	0	0	0	0	0	0	0	0	0	0	0	0	0	0	2992	0	25263	0	0	0	0	2646	0	0	345	0	0	1321	0	0	0
I	2019_06	0	0	0	0	0	0	0	0	0	0	15801	2195	0	0	1457	0	1266	0	32677	0	0	561	0	0	0	0	4615	0	0	2196	0	0	0
I	2019_07	0	0	453	0	0	0	0	0	0	0	11888	943	0	0	0	0	246	0	44576	0	0	0	0	0	928	0	4898	0	0	2463	0	0	0
I	2019_08	0	0	0	0	0	0	0	0	0	0	13	0	0	0	0	0	0	0	48414	0	0	0	0	0	4478	0	0	0	0	0	0	0	0
J	2018_10	0	0	349	0	521	0	0	0	0	0	0	0	0	0	0	0	0	122	3826	0	0	0	0	0	368	0	0	0	0	842	0	0	0
J	2018_11	0	0	0	0	0	0	0	0	0	0	0	0	0	0	0	0	0	0	0	0	0	0	0	0	27602	0	0	0	0	0	0	0	0
J	2019_05	0	0	0	0	0	0	0	0	0	0	0	0	0	0	0	0	0	0	27565	0	0	0	0	0	0	0	0	0	0	0	0	0	0
J	2018_12	0	0	0	219	351	0	0	0	0	0	487	0	0	0	0	0	626	0	493	0	0	0	0	0	0	72	17	114	0	0	0	0	0
J	2019_01	0	0	0	5342	0	0	0	0	0	0	0	0	0	0	0	0	7109	0	15	3814	0	0	0	0	4513	0	0	0	0	908	0	0	0
J	2019_02	0	0	0	0	0	0	0	0	0	0	0	0	0	0	0	0	0	0	11	0	0	0	0	0	0	0	0	0	0	0	0	0	0
J	2019_03	0	0	0	0	0	0	0	0	0	0	0	0	0	0	0	0	0	0	18	0	0	0	0	0	0	0	0	0	0	0	0	0	0
J	2019_04	0	0	0	0	0	0	0	0	0	0	0	0	0	0	0	0	10285	0	69	0	0	0	0	0	0	0	0	0	0	24	0	0	0
J	2019_06	0	0	0	0	0	0	0	0	0	0	0	0	0	0	0	0	0	0	63625	0	0	0	0	0	2328	0	0	0	0	0	0	0	0
J	2019_07	0	0	0	0	0	0	0	0	0	0	26	0	0	0	0	0	0	0	59822	0	0	0	0	682	729	0	0	0	0	5981	0	0	0
J	2019_08	0	0	749	0	0	0	0	0	0	0	10	0	0	0	0	0	0	0	33084	0	0	0	0	2172	3353	0	0	0	0	1229	0	0	0
K	2018_10	0	0	314	0	0	0	0	0	0	0	0	0	0	0	0	0	0	0	49623	0	0	0	836	983	550	0	0	0	0	1408	0	0	519
K	2018_11	0	0	0	0	0	0	0	0	0	0	0	0	0	0	0	0	0	0	74992	0	0	0	0	0	0	0	0	0	0	0	0	0	0
K	2019_05	0	0	0	0	0	0	0	0	0	0	0	0	0	0	0	0	0	0	10	0	0	0	0	0	0	0	0	0	0	0	0	0	0
K	2019_03	0	0	0	0	0	0	0	0	0	0	0	0	0	0	0	0	0	0	5667	0	0	0	0	0	129	0	0	0	0	586	0	0	0
K	2019_04	0	0	0	0	0	0	0	0	0	0	0	0	0	0	0	0	0	0	27984	0	0	0	0	0	0	0	0	0	0	17	0	0	0
K	2019_06	0	0	0	0	0	0	0	0	0	0	0	0	0	0	0	0	0	0	17489	0	0	0	0	8617	1453	0	0	0	0	0	0	0	0
K	2019_07	0	0	0	0	0	0	0	0	0	0	35	0	0	0	0	0	0	0	58292	0	0	0	2801	13025	21	0	0	0	0	33	0	0	0
K	2019_08	0	0	0	0	0	0	0	0	0	0	2647	787	0	0	0	0	3192	0	16478	0	0	0	0	0	2287	458	1974	0	0	5282	0	0	0
K	2018_12	0	0	8006	1516	3797	0	0	0	0	0	0	0	2552	3093	0	0	0	0	0	0	0	0	0	0	0	0	0	0	0	0	0	0	0
K	2019_01	0	0	0	0	6062	0	0	0	0	0	0	0	0	0	0	0	0	0	12773	0	0	0	0	0	0	0	0	0	0	2964	0	0	0
K	2019_02	0	0	0	0	0	0	0	0	0	0	0	0	0	0	0	0	0	0	20470	0	0	0	0	0	4006	0	0	0	0	0	0	0	0
L	2018_10	0	0	0	0	0	0	0	0	0	0	0	0	0	0	0	0	0	0	14125	0	0	0	1281	4615	14481	0	0	0	0	7	0	0	0
L	2018_11	0	0	0	0	0	0	0	0	0	0	0	0	0	0	0	0	0	0	12976	0	0	0	0	19366	24603	0	0	0	0	10836	0	0	0
L	2018_12	0	0	0	9910	0	0	0	0	0	0	0	0	0	0	0	0	0	0	0	0	0	0	0	0	0	0	0	0	0	0	0	0	0
L	2019_05	0	0	0	0	0	0	0	0	0	0	0	0	0	0	0	0	0	0	5107	0	0	0	0	3153	7022	0	0	0	0	2393	0	0	0
L	2019_01	0	0	0	0	0	0	0	0	0	0	0	0	0	0	0	0	3921	0	3776	0	0	0	0	0	14036	0	0	0	0	0	0	0	0
L	2019_02	0	0	0	0	0	0	0	0	0	0	0	0	0	0	0	0	0	0	20564	0	0	0	0	4319	4453	0	0	0	0	0	0	0	0
L	2019_03	0	0	0	0	0	0	0	0	0	0	0	0	0	0	0	0	0	0	22	0	0	0	0	3059	0	0	0	0	0	0	0	0	0
L	2019_04	0	0	0	0	0	0	0	0	0	0	0	0	0	0	0	0	0	0	51	0	0	0	0	0	0	0	0	0	0	11488	0	0	0
L	2019_06	0	0	0	0	0	0	0	0	0	0	0	0	0	0	0	0	0	0	44042	0	0	0	0	2088	4940	0	0	0	0	18120	0	0	0
L	2019_07	0	0	0	0	0	0	0	0	0	0	22	0	0	0	0	0	0	0	51783	0	0	0	0	1328	24887	0	13	0	0	13611	0	0	0
L	2019_08	0	0	159	0	417	0	0	0	0	0	14107	5727	0	0	0	0	1372	0	7380	0	0	0	0	0	214	0	769	498	0	621	0	0	0
M	2018_10	0	0	0	0	0	0	0	0	0	0	0	0	0	0	0	0	0	0	28281	0	0	0	0	261	592	0	0	0	0	0	0	0	0
M	2018_11	0	0	0	0	0	0	0	0	0	0	0	0	0	0	0	0	0	0	49620	0	0	0	0	9520	0	0	0	0	0	0	0	0	0
M	2019_01	0	0	0	0	0	0	0	0	0	0	0	3064	0	0	0	0	0	0	27826	0	0	0	0	2527	0	0	0	0	0	824	0	0	0
M	2019_02	0	0	0	0	0	0	0	0	0	0	0	0	0	0	0	0	0	0	41345	0	0	0	0	5956	0	0	0	0	0	0	0	0	0
M	2019_05	0	0	0	0	0	0	0	0	0	0	0	0	0	0	0	0	0	0	15021	0	0	0	0	469	19955	0	0	0	0	1354	0	0	0
M	2018_12	0	0	0	0	0	0	0	0	0	10	0	0	0	0	0	0	0	0	2580	0	0	0	497	0	0	0	0	0	0	964	0	0	0
M	2019_04	0	0	0	0	0	0	0	0	0	0	0	0	0	0	0	0	0	0	33444	0	0	0	0	2079	788	0	0	0	0	0	0	0	0
M	2019_06	0	0	0	0	0	0	0	0	0	0	0	0	0	0	0	0	0	0	15838	0	0	0	1128	2214	901	0	0	0	0	761	0	0	0
M	2019_07	0	0	0	0	0	0	0	0	0	0	20	0	0	0	0	0	0	0	33981	0	0	0	0	1316	4306	0	15	0	0	1138	0	0	0
M	2019_08	0	0	0	0	0	0	0	0	0	0	7155	2154	163	0	0	0	1236	0	18017	0	0	0	0	0	1121	229	2756	527	0	1230	0	0	0
M	2019_03	0	0	0	0	0	0	0	0	0	0	0	0	0	0	0	0	0	0	13161	0	0	0	0	13	1077	0	0	0	0	1385	0	0	0
N	2018_10	0	0	2000	0	1390	0	0	0	0	0	0	1380	0	0	0	0	138	0	79057	898	0	0	0	32319	3755	0	0	0	0	1816	0	0	0
N	2018_11	0	0	0	0	0	0	0	0	0	0	0	0	0	0	0	0	0	0	330658	0	0	0	0	0	0	0	0	0	0	89583	0	0	0
N	2018_12	0	0	0	0	0	0	0	0	0	1790	1116	0	0	0	0	0	0	0	3732	0	0	0	0	0	0	0	0	0	0	174	0	0	0
N	2019_01	0	0	0	0	0	0	0	0	0	0	0	0	0	0	0	0	0	0	3140	0	0	0	0	329	4942	0	0	0	0	0	0	0	0
N	2019_02	0	0	0	0	0	0	0	0	0	0	0	0	0	0	0	0	0	0	16392	0	0	0	0	1379	331	0	0	0	0	1448	0	0	0
N	2019_04	0	0	0	0	0	0	0	0	0	0	0	0	0	0	0	0	0	0	32435	0	0	0	0	0	10516	0	0	0	0	14	0	0	0
N	2019_05	0	0	0	0	0	0	0	0	0	0	0	0	0	0	0	0	0	0	14053	0	0	0	0	5668	3100	0	0	0	0	0	0	0	0
N	2019_06	0	0	0	0	0	0	0	0	0	0	0	0	0	0	0	0	0	0	8107	0	0	0	0	8984	4400	0	0	0	0	1849	0	0	0
N	2019_07	0	0	0	0	0	0	0	0	0	0	13	0	0	0	0	0	0	0	29636	0	0	0	0	8712	6556	0	0	0	0	7359	0	0	0
N	2019_08	0	0	0	0	0	0	0	0	0	0	13	0	0	0	0	0	0	0	34768	0	0	0	1148	5669	2286	0	0	0	0	22	0	0	0
N	2019_03	0	0	0	0	0	0	0	0	0	0	0	0	0	0	0	0	0	0	11821	0	0	0	0	4458	2308	0	0	0	0	2246	0	0	0
O	2018_10	0	0	0	0	0	0	0	0	0	0	0	0	0	0	0	0	0	0	7760	0	0	0	0	218	439	0	0	0	0	12	0	0	0
O	2018_11	0	0	0	0	0	0	0	0	0	0	0	0	0	0	0	0	0	0	4	0	0	0	0	0	0	0	0	0	0	0	0	0	0
O	2019_05	0	0	0	0	0	0	0	0	0	0	0	0	0	0	0	0	0	0	0	0	0	0	0	0	0	0	0	0	0	19695	0	0	0
O	2018_12	0	0	4679	6587	1223	1093	0	0	0	0	0	0	0	0	0	0	0	0	1247	0	0	0	0	0	0	0	0	0	0	0	0	0	0
O	2019_01	0	0	0	3921	0	0	0	0	0	0	0	0	0	0	0	0	0	0	30177	0	0	0	0	0	0	0	0	0	0	0	0	0	0
O	2019_02	0	0	0	0	0	0	0	0	0	0	0	0	0	0	0	0	0	0	23819	0	0	0	0	0	0	0	0	0	0	0	0	0	0
O	2019_03	0	0	0	0	0	0	0	0	0	0	0	0	0	0	0	0	0	0	39533	0	0	0	0	0	0	0	0	0	0	0	0	0	0
O	2019_04	0	0	0	0	0	0	0	0	0	0	0	0	0	0	0	0	0	0	42606	0	0	0	0	0	0	0	0	0	0	15	0	0	0
O	2019_06	0	0	0	0	0	0	0	0	0	0	0	0	0	0	0	0	0	0	28859	0	0	0	0	0	3354	0	265	0	0	0	0	0	0
O	2019_07	0	0	0	0	0	0	0	0	0	0	30	0	0	0	0	0	0	0	57207	0	0	0	0	807	3624	0	0	0	0	3391	0	0	0
O	2019_08	0	0	0	0	112	0	0	0	0	0	13266	2718	0	0	0	0	6914	0	23614	0	0	0	0	0	255	2130	935	0	0	205	0	129	0
P	2018_10	0	0	248	0	75	0	0	0	0	0	0	0	0	0	0	14	0	13	2153	0	0	0	162	119	759	0	0	0	0	2902	0	0	0
P	2018_11	0	0	0	0	0	0	0	0	0	0	0	0	0	0	0	0	0	0	29900	0	0	0	4532	4165	19717	0	0	0	0	51346	0	0	0
P	2019_01	0	0	0	3072	0	0	0	0	0	3212	0	0	0	0	0	0	0	0	7295	0	0	0	1278	0	0	0	0	0	0	12156	0	0	0
P	2019_02	0	0	0	0	0	0	0	0	0	0	0	0	0	0	0	0	12	0	7668	0	0	0	1379	406	2030	0	0	0	0	7893	0	0	0
P	2019_03	0	0	0	0	0	0	0	0	0	0	0	0	0	0	0	0	0	0	524	0	0	0	0	0	704	0	0	0	0	6967	0	0	0
P	2019_04	0	0	0	0	0	0	0	0	0	0	0	0	0	0	0	0	0	0	22812	0	0	0	5279	0	379	0	0	0	0	57453	0	0	0
P	2019_05	0	0	1698	0	0	0	0	0	0	0	0	0	0	0	0	0	0	0	15569	0	0	0	0	2867	751	0	0	0	0	21092	0	0	0
P	2019_06	0	0	0	0	0	0	0	0	0	0	41	0	0	0	0	0	0	0	12398	0	0	0	749	416	922	0	15	0	0	47787	0	0	0
P	2019_07	0	0	0	0	0	0	0	0	0	0	21	0	0	0	0	0	0	0	15792	0	0	0	905	314	2868	0	0	0	0	50524	0	0	0
P	2019_08	0	0	1248	0	0	0	0	0	0	0	3471	1386	0	0	0	0	7372	0	25883	0	0	0	0	0	3207	0	4797	3531	0	1186	0	0	0
P	2018_12	0	0	0	3487	2375	0	0	0	0	0	239	0	0	0	0	0	2651	0	4383	0	0	0	0	0	0	0	419	0	0	0	0	0	0
