# Supplementary material for: Environmental DNA revealed the fish community of Hokkaido Island, Japan, after invasion by rainbow trout
Source: Biodivers Data J. 2020 Oct 29;8:e56876. doi: 10.3897/BDJ.8.e56876 (PMC7644654; doi:10.3897/BDJ.8.e56876)
Supplement: Supplementary material 3 — Table S2 [file bdj-08-e56876-s003.xlsx]

## Sheet: pnf29.spp
Table S2 Number of sites and samples at which each fish species was detected.
Scientific name	Common name	Number of sites	Number of samples	The author and year of publication
Lethenteron sp.		3	3
Cyprinus carpio	Common carp	14	23	Linnaeus, 1758
Carassius cuvieri	Japanese crucian carp	11	13	Temminck & Schlegel, 1846
Carassius sp.		9	23
Pseudorasbora parva	Topmouth gudgeon	6	6	Temminck & Schlegel, 1846
Gnathopogon caerulescens	Hon-moroko	2	5	Sauvage, 1883
Tanakia lanceolata	Slender bitterling	2	2	Temminck & Schlegel, 1846
Rhynchocypris percnurus	Swamp minnow	5	11	Pallas, 1814
Rhynchocypris lagowskii	Amur minnow	3	3	Dybowski, 1869
Pseudaspius sachalinensis	Ezo-ugui	16	82	Nikolskii, 1889
Pseudaspius hakonensis	Japanese dace	14	48	Günther, 1877
Misgurnus anguillicaudatus	Weather loach	16	66	Cantor, 1842
Paramisgurnus dabryanus	Pond loach	3	3	Dabry de Thiersant, 1872
Barbatula barbatula	Stone loach	16	165	Linnaeus, 1758
Silurus asotus	Far Eastern catfish	5	5	Linnaeus, 1758
Parahucho perryi	Sakhalin taimen	2	2	Brevoort, 1856
Salvelinus leucomaenis leucomaenis	White spotted char	12	32	Pallas, 1814
Salvelinus malma krascheninnikova	Dolly Varden char	11	45	Taranetz, 1933
Oncorhynchus mykiss	Rainbow trout	16	105	Walbaum, 1792
Oncorhynchus keta	Chum salmon	11	18	Walbaum, 1792
Oncorhynchus masou	Masu salmon	15	72	Brevoort, 1856
Pungitius sp.		10	41
Oryzias sp.		2	2
Cottus nozawae	Wrinklehead sculpin	16	114	Snyder, 1911
Rhinogobius sp.		4	5
