# Supplementary material for: Environmental DNA revealed the fish community of Hokkaido Island, Japan, after invasion by rainbow trout
Source: Biodivers Data J. 2020 Oct 29;8:e56876. doi: 10.3897/BDJ.8.e56876 (PMC7644654; doi:10.3897/BDJ.8.e56876)
Supplement: Supplementary material 5 — Table S3 Result of Permutational Multivariate Analysis of Variance (PerMANOVA) for the fish community detected with eDNA metabarcoding. The sites were categorised as mainstream, mid-size stream or small tributary [file bdj-08-e56876-s005.xlsx]

## Sheet: pnf29.P01.adonis
		Table S3 Result of Permutational Multivariate Analysis of Variance (PerMANOVA) for the fish community detected with eDNA metabarcoding. The sites were categorized as main stream, mid-size stream, or small tributary.
		Variable	Df	Sums o f squares	Mean squares	F.Model	R2
		Oncorhynchus mykiss	1	14.9789	14.9789	7.0900	0.0359	***
		Site category	2	24.9494	12.4747	5.9047	0.0597	***
		Season	3	20.7721	6.9240	3.2774	0.0497	***
		Residuals	169	357.0439	2.1127		0.8547
		Total	175	417.7443			1.0000
		***P < 0.001
