# Supplementary material for: Environmental DNA revealed the fish community of Hokkaido Island, Japan, after invasion by rainbow trout
Source: Biodivers Data J. 2020 Oct 29;8:e56876. doi: 10.3897/BDJ.8.e56876 (PMC7644654; doi:10.3897/BDJ.8.e56876)
Supplement: Supplementary material 6 — Supplementary Tables S4-S10 [file bdj-08-e56876-s006.xlsx]

## Sheet: glm.yamame.m
		Table S4 Result of Generalized Linear Model (GLM) for the detection of Oncorhynchus masou. As a result of model selection using AIC (Akaike's Information Criterion), the full model (explanatory variables: Oncorhynchus mykiss, site category, and season) was selected.
			Estimate	Std. Error	z value	Pr(>|z|)
		(Intercept)	-0.0226	0.4523	-0.0500	0.9601
		Oncorhynchus mykiss	0.5922	0.3565	1.6614	0.0966	.
		River of middle size	-0.7843	0.3853	-2.0355	0.0418	*
		River of small size	-1.2770	0.4330	-2.9493	0.0032	**
		Spring	-0.5163	0.5416	-0.9533	0.3404
		Summer	0.5708	0.4878	1.1703	0.2419
		Winter	-0.6919	0.4699	-1.4727	0.1408
		AIC	227.13

## Sheet: glm.osyoro1.m
		Table S5 Result of Genelaized Linear Model (GLM) for the detection of Salvelinus malma krascheninnikova . As a result of model selection using AIC (Akaike's Information Criterion), Oncorhynchus mykiss and season were selected as explanatory variables.
			Estimate	Std. Error	z value	Pr(>|z|)
		(Intercept)	-1.4985	0.4982	-3.0078	0.0026	**
		Oncorhynchus mykiss	1.6779	0.4677	3.5876	0.0003	***
		Spring	-0.9182	0.6178	-1.4862	0.1372
		Summer	-0.6154	0.5181	-1.1877	0.2350
		Winter	-1.2352	0.5273	-2.3425	0.0192	*
		AIC	187.25

## Sheet: glm.ame.m
		Table S6 Result of Genelaized Linear Model (GLM) for the detection of Salvelinus leucomaenis leucomaenis. As a result of model selection using AIC (Akaike's Information Criterion), full model (explanatory variables: Oncorhynchus mykiss, site category, and season) was selected.
			Estimate	Std. Error	z value	Pr(>|z|)
		(Intercept)	-1.9065	0.6040	-3.1563	0.0016	**
		Oncorhynchus mykiss	1.4028	0.5178	2.7092	0.0067	**
		River of middle size	1.3107	0.4938	2.6545	0.0079	**
		River of small size	-0.0315	0.5791	-0.0543	0.9567
		Spring	-2.1727	0.8592	-2.5287	0.0114	*
		Summer	-1.2769	0.5840	-2.1866	0.0288	*
		Winter	-1.1459	0.5409	-2.1185	0.0341	*
		AIC	157.06

## Sheet: glm.fuku1.m
		Table S7 Result of Genelaized Linear Model (GLM) for the detection of Barbatula barbatula. As a result of model selection using AIC (Akaike's Information Criterion), Oncorhynchus mykiss andsite category were selected as explanatory variables.
			Estimate	Std. Error	z value	Pr(>|z|)
		(Intercept)	2.1753	0.5525	3.9374	0.0001	***
		Oncorhynchus mykiss	1.7163	0.7197	2.3847	0.0171	*
		River of middle size	0.5690	0.8970	0.6343	0.5259
		River of small size	-1.0761	0.7275	-1.4793	0.1391
		AIC	81.21

## Sheet: glm.hanakajika1.m
		Table S8 Result of Genelaized Linear Model (GLM) for the detection of Cottus nozawae. As a result of model selection using AIC (Akaike's Information Criterion), Oncorhynchus mykiss was selected as an explanatory variable.
			Estimate	Std. Error	z value	Pr(>|z|)
		(Intercept)	-0.3704	0.2414	-1.5340	0.1250
		Oncorhynchus mykiss	1.8173	0.3465	5.2448	0.0000	***
		AIC	202.28

## Sheet: glm.dojo1.m
		Table S9 Result of Genelaized Linear Model (GLM) for the detection of Misgurnus anguillicaudatus. As a result of model selection using AIC (Akaike's Information Criterion), site category was selected as an explanatory variable.
			Estimate	Std. Error	z value	Pr(>|z|)
		(Intercept)	-0.0780	0.2281	-0.3418	0.7325
		River of middle size	-0.1780	0.3549	-0.5015	0.6160
		River of small size	-1.9762	0.5269	-3.7503	0.0002	***
		AIC	219.14

## Sheet: glm.ezougui1.m
		Table S10 Result of Genelaized Linear Model (GLM) for the detection of Pseudaspinus sachalinensis. As a result of model selection using AIC (Akaike's Information Criterion), full model (explanatory variables: Oncorhynchus mykiss, site category, and season) was selected.
			Estimate	Std. Error	z value	Pr(>|z|)
		(Intercept)	0.4930	0.4308	1.1444	0.2525
		River of middle size	-0.7421	0.3973	-1.8682	0.0617	.
		River of small size	-2.5236	0.5451	-4.6298	0.0000	***
		Spring	-0.6263	0.5641	-1.1103	0.2669
		Summer	1.8350	0.5711	3.2129	0.0013	**
		Winter	-0.5445	0.4835	-1.1260	0.2602
		AIC	199.94
